# Supplementary material for: Myeloid leukemia-derived galectin-1 downregulates CAR expression to hinder cytotoxicity of CAR T cells
Source: J Transl Med. 2024 Jan 6;22:32. doi: 10.1186/s12967-023-04832-x (PMC10771695; doi:10.1186/s12967-023-04832-x)
Supplement: Supplementary file 1 — Additional file 1: Data S1. Information of antibodies. [file 12967_2023_4832_MOESM1_ESM.xlsx]

## Sheet: Sheet1
Supplementary Data 1. Information of antibodies.
Antibodies
Antibodies	Fluorescein	Catalog number	Clone	Company	Dilution
anti-human CD3	PerCP5.5	317335	OKT3	Biolegend	1/100
anti-human CD3	PE	300408	UCHT1	Biolegend	1/100
anti-human CD4	PE	357403	A161A1	Biolegend	1/100
anti-human CD8	PE-Cy7	344711	SK1	Biolegend	1/100
anti-human CD33	PE	366608	P67.6	Biolegend	1/100
anti-mouse CD45	APC-Cy7	103116	30-F11	Biolegend	1/100
anti-human CLL1	APC	353605	50C1	Biolegend	1/100
anti-human CD123	PE	306005	6H6	Biolegend	1/100
anti-His-Tag	APC	362605	J095G46	Biolegend	1/100
anti-human IgG Fc	APC	410711	M1310G05	Biolegend	1/100
anti-human CD69	PE-Cy7	310911	FN50	Biolegend	1/100
Purified anti-mouse/human Mac-2 (Galectin-3) Antibody		125401	M3/38	Biolegend	1/100
Purified anti-human Galectin-9		348902	9M1-3	Biolegend	1/100
LGALS12 Antibody		CSB-PA846606LA01HU		CUSABIO	1/100
Goat anti-Rabbit IgG	PE	HS121		TransGen Biotech	1/100
Human Siglec-3 / CD33 Protein, Fc Tag (MALS verified)		CD3-H5257		Acro	1/100
Human IL-3 R alpha / CD123 Protein, Fc Tag (MALS & SPR verified)		ILA-H5252		Acro	1/100
Human CLEC12A / MICL / CLL-1 Protein, Fc Tag (MALS verified)		CLA-H5266		Acro	1/100
